# Supplementary material for: Association between inflammatory bowel disease and frailty: a two-sample Mendelian randomization study
Source: Aging Clin Exp Res. 2024 Feb 6;36(1):21. doi: 10.1007/s40520-023-02688-1 (PMC10847216; doi:10.1007/s40520-023-02688-1)
Supplement: Supplementary file 1 — Supplementary file1 (XLSX 49 KB) [file 40520_2023_2688_MOESM1_ESM.xlsx]

## Sheet: IBD→frailty
SNP	effect_allele.exposure	other_allele.exposure	effect_allele.outcome	other_allele.outcome	beta.exposure	beta.outcome	eaf.exposure	eaf.outcome	se.outcome	pval.outcome	pval.exposure	se.exposure	r2	F
rs1003342	G	A	G	A	-0.0801818	0.0077	0.5459	0.5558	0.0033	0.02113	3.29708e-15	0.0101765	0.00318747	110.799
rs10758669	A	C	A	C	-0.148762	-0.0017	0.6504	0.6591	0.0035	0.6194	4.69865e-48	0.0102138	0.0100639	352.259
rs10761659	G	A	G	A	0.153811	0.0005	0.5399	0.5399	0.0033	0.8864	4.971e-53	0.0100347	0.0117536	412.105
rs10800309	G	A	G	A	-0.132111	0.007	0.6578	0.6794	0.0035	0.0493003	6.15533e-37	0.010405	0.00785745	274.417
rs10878386	G	A	G	A	-0.109129	-0.0017	0.07781	0.0753	0.0063	0.780899	5.50817e-09	0.0187152	0.00170909	59.3215
rs11117431	G	A	G	A	-0.11116	-0.0064	0.1978	0.2008	0.0042	0.1259	1.00758e-16	0.0133865	0.00392135	136.41
rs11152949	G	A	G	A	0.105057	-0.0005	0.3195	0.3256	0.0035	0.8959	7.24754e-23	0.0106717	0.00479931	167.098
rs11230563	T	C	T	C	-0.081194	0.0025	0.348	0.3414	0.0035	0.4725	1.7061e-14	0.0105845	0.00299161	103.97
rs11236797	A	C	A	C	0.150864	0.0074	0.4444	0.45	0.0033	0.0270097	9.31787e-52	0.00996698	0.0112393	393.867
rs11677953	A	G	A	G	0.0790564	0.0059	0.3969	0.4028	0.0034	0.08127	2.92201e-15	0.0100145	0.00299209	103.987
rs11691685	G	A	G	A	-0.122467	0.0004	0.08024	0.0768	0.0062	0.9502	7.26875e-11	0.0187977	0.00221378	76.8775
rs11713774	C	T	C	T	0.0942858	0.0078	0.1427	0.1544	0.0046	0.0878901	3.91951e-11	0.0142704	0.0021751	75.5315
rs11793497	G	A	G	A	0.156206	0.004	0.423	0.4288	0.0033	0.2355	1.70856e-54	0.0100484	0.0119108	417.685
rs1182188	C	T	C	T	-0.0659028	-0.0084	0.2989	0.3022	0.0036	0.0202302	1.07911e-09	0.0108086	0.0018203	63.1885
rs12411259	A	G	A	G	0.0669054	0.0008	0.2401	0.2403	0.0039	0.8311	6.1751e-09	0.0115117	0.00163343	56.691
rs12585310	A	G	A	G	0.0706485	0.0067	0.3136	0.3139	0.0036	0.0607505	5.24969e-11	0.0107636	0.00214877	74.6151
rs1292053	G	A	G	A	0.0701035	0.0044	0.442	0.4358	0.0033	0.1855	9.88852e-13	0.00982936	0.00242419	84.2022
rs1297258	T	C	T	C	-0.114524	-0.009	0.4249	0.4311	0.0033	0.00710608	5.37935e-30	0.0100654	0.00640993	223.537
rs13107612	T	C	T	C	0.0732561	-0.0023	0.2969	0.3089	0.0036	0.514	1.61978e-11	0.0108741	0.0022405	77.8076
rs13204742	T	G	T	G	0.0916208	0.0061	0.1267	0.1327	0.0049	0.2173	5.39314e-10	0.0147604	0.00185763	64.4865
rs13407913	G	A	G	A	0.0917072	0.0001	0.4306	0.4512	0.0033	0.9746	1.68831e-20	0.00988181	0.00412409	143.492
rs1363907	A	G	A	G	0.0815026	0.0069	0.4212	0.4366	0.0033	0.0384397	4.86548e-15	0.0104086	0.00323884	112.591
rs1388585	A	G	A	G	-0.30489	0.0039	0.98081	0.9859	0.0141	0.781399	6.85282e-22	0.031707	0.00349926	121.675
rs1420098	C	T	C	T	-0.0952951	0.0088	0.3877	0.3944	0.0034	0.00886094	1.82499e-20	0.0102776	0.00431153	150.041
rs1569328	T	C	T	C	-0.0809722	-0.0154	0.1702	0.1715	0.0044	0.000435903	3.20961e-09	0.0136766	0.00185197	64.29
rs16841904	T	C	T	C	0.0986319	-0.0067	0.2028	0.2102	0.004	0.0961789	5.50836e-16	0.0121772	0.00314557	109.338
rs17293632	T	C	T	C	0.107165	0.0088	0.2364	0.2368	0.0039	0.02329	2.70907e-20	0.0116106	0.00414619	144.264
rs17694108	A	G	A	G	0.0857629	0.0003	0.2797	0.2774	0.0038	0.9265	1.21026e-14	0.0111165	0.0029637	102.998
rs17780256	C	A	C	A	-0.083427	-0.009	0.1927	0.1819	0.0043	0.0373603	3.19369e-11	0.0125693	0.00216551	75.1977
rs181826	A	C	A	C	0.0820444	0.0062	0.6266	0.6164	0.0034	0.0671707	4.05254e-15	0.0104471	0.00314987	109.488
rs2024092	A	G	A	G	0.106813	0.0063	0.2162	0.2038	0.0041	0.127	1.12471e-18	0.0121076	0.00386669	134.501
rs2050392	A	G	A	G	0.0691178	-0.0019	0.6003	0.6104	0.0034	0.5833	1.87239e-11	0.0102921	0.00229252	79.6182
rs2143178	C	T	C	T	-0.176684	-0.0065	0.1658	0.1629	0.0045	0.1439	4.799e-38	0.0137017	0.00863533	301.821
rs2153283	A	C	A	C	-0.0859637	0.0026	0.217	0.2099	0.0041	0.5252	1.53581e-11	0.0127458	0.0025112	87.2322
rs2270395	T	C	T	C	0.0778411	-0.0007	0.7616	0.7726	0.004	0.8598	5.1729e-11	0.0118554	0.0022003	76.4084
rs2274351	T	C	T	C	0.0604993	-0.0009	0.5373	0.5402	0.0033	0.791899	6.9305e-09	0.0104442	0.0018199	63.1744
rs2283789	G	T	G	T	0.0887993	0.0009	0.1997	0.1943	0.0042	0.8297	4.93878e-13	0.0122872	0.00252046	87.5546
rs2297559	A	G	A	G	0.0741659	-0.0024	0.6822	0.6859	0.0036	0.4937	1.88514e-11	0.0110454	0.00238509	82.8408
rs2538470	G	A	G	A	-0.0675599	-0.0032	0.6378	0.6214	0.0034	0.346	2.99906e-11	0.0101646	0.00210883	73.2253
rs259964	G	A	G	A	-0.0674584	-0.0047	0.5414	0.5458	0.0033	0.1571	6.92964e-12	0.00983489	0.00225972	78.4766
rs2688608	T	G	T	G	0.062403	0.008	0.557	0.5481	0.0033	0.0168298	2.75468e-10	0.00988642	0.00192176	66.7173
rs272882	T	G	T	G	0.166117	-0.0073	0.6733	0.7048	0.0036	0.0449997	1.46657e-52	0.0108875	0.0121399	425.818
rs2836883	A	G	A	G	-0.168413	-0.0041	0.2728	0.268	0.0037	0.2737	3.37824e-48	0.0115451	0.0112533	394.364
rs34779708	G	T	G	T	0.106679	0.0002	0.3512	0.3451	0.0035	0.9549	2.07314e-25	0.0102408	0.00518625	180.64
rs34804116	A	C	A	C	-0.0574631	-0.0007	0.3867	0.384	0.0034	0.8375	3.62401e-08	0.0104322	0.00156623	54.355
rs34856868	A	G	A	G	-0.195275	0.0112	0.03159	0.0306	0.0097	0.2438	9.79882e-09	0.0340546	0.00233309	81.0307
rs35164067	A	G	A	G	-0.11754	0.0016	0.2039	0.2022	0.0041	0.6965	2.65729e-20	0.0127318	0.00448525	156.114
rs35256947	C	T	C	T	0.0821647	0.0036	0.2594	0.2714	0.0037	0.3287	3.87342e-13	0.0113176	0.00259391	90.1126
rs367569	T	C	T	C	-0.0958166	0.002	0.2891	0.2821	0.0037	0.579001	1.92651e-17	0.011275	0.00377371	131.254
rs3801835	T	C	T	C	0.064107	0.0004	0.3447	0.3379	0.0035	0.9053	1.47058e-09	0.0106005	0.00185662	64.4514
rs4692386	C	T	C	T	0.0579752	0.0107	0.593	0.5898	0.0034	0.00140401	1.21194e-08	0.0101746	0.00162242	56.3082
rs4743820	T	C	T	C	0.0639523	0.0005	0.7019	0.6998	0.0036	0.8923	3.79653e-09	0.0108526	0.00171151	59.4055
rs4917129	C	T	C	T	0.0794435	0.0058	0.5957	0.577	0.0034	0.0836797	9.48125e-15	0.010256	0.00304003	105.658
rs4976646	C	T	C	T	0.0730113	0.0054	0.3415	0.3329	0.0035	0.1234	3.23426e-12	0.0104794	0.00239749	83.2726
rs55808324	A	G	A	G	0.141213	0.0064	0.09318	0.0984	0.0056	0.2478	5.13503e-17	0.016844	0.00336995	117.164
rs559928	C	T	C	T	0.094388	0.0079	0.8128	0.8076	0.0042	0.0585194	3.32553e-13	0.0129645	0.00271115	94.1966
rs56167332	A	C	A	C	0.155855	-0.0035	0.3375	0.3459	0.0035	0.3211	7.16555e-50	0.0104967	0.0108625	380.52
rs59655222	C	T	C	T	-0.159253	0.0019	0.2809	0.2948	0.0036	0.6075	1.43349e-44	0.0113704	0.0102458	358.692
rs6111031	T	C	T	C	-0.264091	0.0004	0.1591	0.1208	0.0051	0.9374	1.23237e-71	0.0147557	0.0186617	658.925
rs62434177	A	G	A	G	-0.179105	-0.0086	0.03236	0.0297	0.0098	0.3815	1.13952e-08	0.031375	0.00200894	69.75
rs6456426	A	C	A	C	-0.0643405	0.0008	0.4984	0.4994	0.0033	0.8123	8.18256e-11	0.0099028	0.00206983	71.8683
rs6500315	G	A	G	A	0.0766082	-0.0002	0.7753	0.7728	0.004	0.9634	1.12066e-10	0.0118778	0.00204481	70.9979
rs6561151	A	G	A	G	0.1	0.0039	0.2235	0.2055	0.0041	0.3429	3.53383e-17	0.0118661	0.00347095	120.687
rs6708373	G	A	G	A	0.134178	0.004	0.5277	0.521	0.0033	0.2245	1.4255e-41	0.0099341	0.00897424	313.773
rs6740462	A	C	A	C	0.0799597	-0.0064	0.7378	0.7324	0.0037	0.0865207	5.59057e-12	0.0116057	0.00247368	85.9256
rs7011507	A	G	A	G	-0.0846011	-0.0007	0.1233	0.1215	0.0051	0.8958	2.03223e-08	0.0150825	0.00154738	53.6997
rs7015630	C	T	C	T	-0.0627799	0.0066	0.2657	0.2668	0.0038	0.0792593	2.89692e-08	0.0113167	0.00153793	53.3713
rs71593329	G	T	G	T	-0.0978042	0.0083	0.1998	0.2024	0.0041	0.0435502	1.18664e-14	0.0126731	0.00305872	106.31
rs7194886	T	C	T	C	-0.126026	0.0015	0.4357	0.4207	0.0033	0.6434	2.53346e-36	0.0100135	0.00780994	272.745
rs7240004	G	A	G	A	-0.0665215	-0.0007	0.3795	0.3701	0.0034	0.8483	1.01435e-10	0.0102898	0.00208405	72.3631
rs7547569	C	T	C	T	-0.6472	-0.0044	0.06675	0.0697	0.0065	0.4983	1.65236e-170	0.0232516	0.0521863	1907.82
rs7608910	G	A	G	A	0.126444	0.0069	0.3909	0.3771	0.0034	0.0424796	2.59936e-36	0.0100484	0.00761344	265.829
rs769177	T	C	T	C	0.260903	-0.0045	0.02548	0.0195	0.0119	0.705	6.52892e-20	0.0285603	0.00338048	117.531
rs7711427	C	A	C	A	0.174764	0.0034	0.613	0.6022	0.0034	0.3069	4.62895e-66	0.0101797	0.0144912	509.505
rs7773324	A	G	A	G	0.061818	0.0083	0.6002	0.6433	0.0035	0.0168	5.83689e-09	0.0106192	0.001834	63.6648
rs7848647	C	T	C	T	0.13239	0.0109	0.6746	0.6714	0.0035	0.00184701	3.15773e-35	0.0106897	0.00769492	268.697
rs79980175	C	A	C	A	-0.0953162	-0.005	0.136	0.1305	0.0049	0.3073	1.30403e-10	0.0148313	0.00213509	74.1391
rs8127691	C	T	C	T	-0.114259	-0.0006	0.6132	0.6101	0.0034	0.8592	8.97741e-30	0.0100818	0.00619298	215.924
rs913678	C	T	C	T	-0.0691643	0.001	0.3293	0.3295	0.0035	0.784099	5.34726e-11	0.0105418	0.00211307	73.3729
rs9400484	G	A	G	A	0.104041	-0.0017	0.09442	0.0957	0.0057	0.7666	1.95972e-10	0.0163472	0.0018511	64.2596
rs941823	C	T	C	T	0.0830172	-0.0043	0.7509	0.7431	0.0038	0.2599	6.18793e-13	0.0115361	0.00257823	89.5667
rs9889296	A	G	A	G	-0.104999	-0.0051	0.2723	0.2739	0.0037	0.1699	1.3531e-20	0.0112854	0.00436918	152.057

## Sheet: CD→frailty
SNP	effect_allele.exposure	other_allele.exposure	effect_allele.outcome	other_allele.outcome	beta.exposure	beta.outcome	eaf.exposure	eaf.outcome	se.outcome	pval.outcome	pval.exposure	se.exposure	r2	F
rs10758669	A	C	A	C	-0.14975	-0.0017	0.6504	0.6591	0.0035	0.6194	4.18463e-34	0.012299	0.010198	215.139
rs10798069	T	G	T	G	-0.070387	0.0001	0.4925	0.4885	0.0033	0.9717	4.24713e-09	0.0119822	0.00247661	51.8424
rs11117431	G	A	G	A	-0.14927	-0.0064	0.1978	0.2008	0.0042	0.1259	1.09084e-19	0.0164404	0.00707105	148.702
rs11152949	G	A	G	A	0.133849	-0.0005	0.3195	0.3256	0.0035	0.8959	2.17904e-25	0.0128549	0.00779039	163.948
rs11159833	T	C	T	C	0.155227	0.0063	0.08681	0.0911	0.0057	0.2703	7.59198e-14	0.0207601	0.00382028	80.0772
rs11175963	T	C	T	C	-0.157847	-0.0056	0.07155	0.07	0.0065	0.3852	4.83005e-11	0.0240031	0.00331033	69.3525
rs11236797	A	C	A	C	0.180737	0.0074	0.4444	0.45	0.0033	0.0270097	8.53868e-51	0.0120572	0.016131	342.353
rs11713774	C	T	C	T	0.132662	0.0078	0.1427	0.1544	0.0046	0.0878901	1.08866e-14	0.0171654	0.00430606	90.3036
rs12131796	A	G	A	G	-0.149913	0.0019	0.2804	0.295	0.0036	0.6048	1.71392e-27	0.0137993	0.00906938	191.111
rs12411259	A	G	A	G	0.134364	0.0008	0.2401	0.2403	0.0039	0.8311	1.42764e-22	0.0137443	0.00658786	138.473
rs12694846	G	A	G	A	0.115366	0.0035	0.2593	0.2714	0.0037	0.348	2.50105e-17	0.0136242	0.00511247	107.302
rs12766391	A	G	A	G	0.18718	-0.0012	0.3906	0.3872	0.0034	0.7151	9.59473e-53	0.0122458	0.0166795	354.193
rs12949918	C	T	C	T	-0.104177	0.0074	0.4185	0.4236	0.0033	0.0267498	3.47416e-17	0.0123587	0.00528225	110.884
rs1297258	T	C	T	C	-0.127246	-0.009	0.4249	0.4311	0.0033	0.00710608	2.10543e-25	0.0122169	0.00791313	166.552
rs13001325	T	C	T	C	-0.122687	0.0104	0.3757	0.3859	0.0034	0.00217701	1.67703e-22	0.0125708	0.00706093	148.488
rs1363907	A	G	A	G	0.102575	0.0069	0.4212	0.4366	0.0033	0.0384397	3.89111e-16	0.0125984	0.00513015	107.675
rs1569328	T	C	T	C	-0.109215	-0.0154	0.1702	0.1715	0.0044	0.000435903	6.47381e-11	0.0167191	0.00336921	70.5902
rs1646019	T	C	T	C	-0.111379	0.0011	0.303	0.2887	0.0036	0.761001	8.61831e-17	0.013383	0.00523977	109.988
rs17129991	T	C	T	C	-0.284461	-0.0251	0.02246	0.0243	0.0109	0.0211198	2.81363e-10	0.0450901	0.0035532	74.459
rs17293632	T	C	T	C	0.128384	0.0088	0.2364	0.2368	0.0039	0.02329	3.69849e-20	0.0139602	0.00595066	125
rs17694108	A	G	A	G	0.0795895	0.0003	0.2797	0.2774	0.0038	0.9265	3.29018e-09	0.0134523	0.00255239	53.4329
rs181826	A	C	A	C	0.0995948	0.0062	0.6266	0.6164	0.0034	0.0671707	4.53402e-15	0.0127047	0.0046416	97.3733
rs1896707	T	C	T	C	0.277596	-0.0031	0.08264	0.0754	0.0062	0.6206	3.28711e-45	0.0196734	0.0116839	246.855
rs2024092	A	G	A	G	0.147664	0.0063	0.2162	0.2038	0.0041	0.127	7.12464e-25	0.0143378	0.00738993	155.458
rs2227551	T	G	T	G	0.0994456	0.0091	0.7288	0.7152	0.0037	0.0128	4.72411e-13	0.0137489	0.0039093	81.9505
rs2270395	T	C	T	C	0.124328	-0.0007	0.7616	0.7726	0.004	0.8598	8.92608e-18	0.0144786	0.00561308	117.868
rs2284553	G	A	G	A	0.103192	0.0047	0.5904	0.5892	0.0034	0.1598	5.62661e-17	0.0123247	0.00515025	108.099
rs2395022	C	A	C	A	-0.177152	-0.0046	0.95885	0.9591	0.0083	0.5827	3.13477e-10	0.0281552	0.00247652	51.8407
rs2413583	T	C	T	C	-0.210407	-0.0072	0.1654	0.163	0.0045	0.1084	7.72163e-36	0.0168361	0.0122226	258.379
rs2538470	G	A	G	A	-0.0749643	-0.0032	0.6378	0.6214	0.0034	0.346	1.04598e-09	0.0122847	0.0025964	54.3566
rs259964	G	A	G	A	-0.0713342	-0.0047	0.5414	0.5458	0.0033	0.1571	2.08239e-09	0.0119064	0.00252684	52.8966
rs2790241	T	G	T	G	-0.0968433	0.0023	0.2195	0.2117	0.004	0.5713	3.29081e-10	0.0154101	0.00321349	67.3172
rs28999107	T	G	T	G	0.0856594	-0.0016	0.4387	0.4525	0.0034	0.625801	1.29331e-11	0.0126539	0.00361362	75.7297
rs303429	T	C	T	C	0.0762756	-0.0019	0.5997	0.6082	0.0034	0.580399	8.3756e-10	0.0124275	0.00279332	58.4907
rs34779708	G	T	G	T	0.134457	0.0002	0.3512	0.3451	0.0035	0.9549	1.89722e-27	0.0123872	0.00823877	173.463
rs34787213	T	C	T	C	-0.14973	-0.0057	0.1401	0.1386	0.0048	0.2339	2.85506e-16	0.0183059	0.00540174	113.406
rs34804116	A	C	A	C	-0.0939086	-0.0007	0.3867	0.384	0.0034	0.8375	1.27152e-13	0.0126747	0.004183	87.7121
rs35164067	A	G	A	G	-0.143373	0.0016	0.2039	0.2022	0.0041	0.6965	3.18794e-20	0.015563	0.00667344	140.284
rs35320439	C	T	C	T	0.0840555	-0.0043	0.3104	0.3083	0.0036	0.2313	9.89474e-10	0.0137546	0.00302469	63.3502
rs3801810	A	G	A	G	0.105079	0.0004	0.2337	0.2434	0.0039	0.916	6.6325e-14	0.01402	0.00395475	82.9071
rs4917129	C	T	C	T	0.095255	0.0058	0.5957	0.577	0.0034	0.0836797	2.08294e-14	0.0124591	0.00437056	91.6622
rs559928	C	T	C	T	0.099124	0.0079	0.8128	0.8076	0.0042	0.0585194	3.74526e-10	0.0158237	0.00299004	62.6223
rs6111031	T	C	T	C	-0.282366	0.0004	0.1591	0.1208	0.0051	0.9374	9.60732e-55	0.018121	0.0213339	455.183
rs61839660	T	C	T	C	0.148159	0.0002	0.08983	0.0973	0.0056	0.9678	3.19236e-13	0.0203346	0.00358947	75.2217
rs640466	C	T	C	T	-0.0758092	-0.0078	0.3739	0.3716	0.0034	0.0221299	1.30706e-09	0.0124963	0.00269075	56.3371
rs6456426	A	C	A	C	-0.0991795	0.0008	0.4984	0.4994	0.0033	0.8123	1.36717e-16	0.0119962	0.00491824	103.205
rs6500315	G	A	G	A	0.145539	-0.0002	0.7753	0.7728	0.004	0.9634	2.17734e-23	0.0146056	0.00738009	155.249
rs6556417	G	A	G	A	0.155097	-0.005	0.8404	0.8421	0.0045	0.2728	2.04653e-19	0.0172125	0.00645291	135.618
rs6561151	A	G	A	G	0.147148	0.0039	0.2235	0.2055	0.0041	0.3429	4.67547e-25	0.0142318	0.0075155	158.119
rs6738490	C	T	C	T	0.226164	0.0042	0.5274	0.521	0.0033	0.2013	4.25796e-78	0.0120892	0.0254983	546.361
rs6740462	A	C	A	C	0.099737	-0.0064	0.7378	0.7324	0.0037	0.0865207	1.73633e-12	0.0141387	0.0038487	80.6752
rs7015630	C	T	C	T	-0.0842498	0.0066	0.2657	0.2668	0.0038	0.0792593	8.99973e-10	0.0137523	0.0027697	57.9947
rs7194886	T	C	T	C	-0.226986	0.0015	0.4357	0.4207	0.0033	0.6434	1.41849e-77	0.0121749	0.0253353	542.777
rs7438704	G	A	G	A	0.0839019	0.0059	0.6435	0.6461	0.0034	0.0860102	3.42007e-11	0.0126601	0.00322984	67.6609
rs7517847	G	T	G	T	-0.335814	-0.0051	0.4352	0.4463	0.0033	0.122	1.37722e-159	0.0124758	0.0554385	1225.55
rs7608910	G	A	G	A	0.120609	0.0069	0.3909	0.3771	0.0034	0.0424796	2.94899e-23	0.0121405	0.00692698	145.651
rs76546301	A	G	A	G	0.225343	0.018	0.01822	0.0183	0.0124	0.1466	9.79025e-09	0.0392973	0.00181669	38.0033
rs76906269	G	A	G	A	0.394341	-0.0023	0.01883	0.0142	0.014	0.8713	1.74699e-26	0.0370279	0.00574604	120.676
rs7711427	C	A	C	A	0.24803	0.0034	0.613	0.6022	0.0034	0.3069	5.16585e-88	0.0124713	0.0291884	627.807
rs7742214	A	C	A	C	-0.0866616	-0.0059	0.2496	0.2321	0.0039	0.137	1.43688e-09	0.0143212	0.00281333	58.9109
rs7773324	A	G	A	G	0.078744	0.0083	0.6002	0.6433	0.0035	0.0168	1.06106e-09	0.012909	0.0029758	62.3231
rs7848647	C	T	C	T	0.141308	0.0109	0.6746	0.6714	0.0035	0.00184701	1.54836e-27	0.0129961	0.00876652	184.673
rs7969592	G	A	G	A	-0.0731898	-0.0016	0.4746	0.4719	0.0033	0.6341	1.03613e-09	0.011991	0.00267146	55.9322
rs79980175	C	A	C	A	-0.134258	-0.005	0.136	0.1305	0.0049	0.3073	1.69551e-13	0.0182147	0.00423607	88.8296
rs8127691	C	T	C	T	-0.123357	-0.0006	0.6132	0.6101	0.0034	0.8592	4.4759e-24	0.0121887	0.00721849	151.825
rs915286	A	G	A	G	0.066645	0.0067	0.5488	0.5595	0.0033	0.0434	2.5875e-08	0.0119709	0.00219962	46.0316
rs9491892	G	T	G	T	0.137869	0.0026	0.1496	0.1561	0.0046	0.5721	3.80123e-17	0.0163762	0.00483635	101.479
rs9554587	G	A	G	A	-0.0951561	-0.0087	0.2242	0.2123	0.0041	0.0322797	8.28953e-11	0.0146501	0.00314984	65.9797
rs9889296	A	G	A	G	-0.143097	-0.0051	0.2723	0.2739	0.0037	0.1699	2.95672e-25	0.0137815	0.00811505	170.837

## Sheet: UC→frailty
SNP	effect_allele.exposure	other_allele.exposure	effect_allele.outcome	other_allele.outcome	beta.exposure	beta.outcome	eaf.exposure	eaf.outcome	se.outcome	pval.outcome	pval.exposure	se.exposure	r2	F
rs10185424	G	T	G	T	-0.0965995	0.0045	0.5396	0.5349	0.0033	0.1714	1.47381e-14	0.0125621	0.00463647	127.771
rs10758669	A	C	A	C	-0.143218	-0.0017	0.6504	0.6591	0.0035	0.6194	1.0375e-28	0.0128828	0.00932776	258.269
rs1077773	A	G	A	G	0.0721282	0.0009	0.5238	0.5419	0.0033	0.7878	5.9646e-09	0.012398	0.00259534	71.3756
rs11083840	G	T	G	T	0.0691316	-0.0012	0.4025	0.407	0.0034	0.7112	3.4104e-08	0.0125262	0.00229872	63.1993
rs11230563	T	C	T	C	-0.0750666	0.0025	0.348	0.3414	0.0035	0.4725	1.90297e-08	0.0133556	0.00255712	70.3215
rs11641184	A	C	A	C	0.0780232	0.0075	0.4762	0.4795	0.0033	0.0236597	4.24048e-10	0.0124939	0.00303691	83.5563
rs11676348	T	C	T	C	0.0744362	0.0064	0.4763	0.478	0.0033	0.0512897	2.07677e-09	0.0124232	0.00276415	76.0308
rs11793497	G	A	G	A	0.134108	0.004	0.423	0.4288	0.0033	0.2355	1.73989e-26	0.0125921	0.00877921	242.947
rs1182188	C	T	C	T	-0.107615	-0.0084	0.2989	0.3022	0.0036	0.0202302	5.03098e-15	0.0137507	0.0048538	133.789
rs12718244	A	G	A	G	0.0717762	0.0053	0.4081	0.4253	0.0033	0.1142	1.41151e-08	0.0126545	0.00248889	68.4406
rs12720356	C	A	C	A	0.153279	-0.0007	0.08572	0.0961	0.0056	0.9053	1.67214e-11	0.0227683	0.00368262	101.388
rs1297256	T	C	T	C	-0.10106	-0.009	0.4249	0.4315	0.0033	0.00716407	2.09623e-15	0.0127351	0.00499136	137.6
rs13136827	C	T	C	T	-0.111814	-0.001	0.1622	0.1739	0.0044	0.8174	2.34543e-10	0.0176452	0.00339792	93.5228
rs13255292	T	C	T	C	-0.075463	-0.0029	0.3284	0.3221	0.0035	0.4191	3.81512e-08	0.0137225	0.00251196	69.0765
rs1359946	A	G	A	G	0.131438	0.0088	0.1824	0.1789	0.0043	0.0426197	9.63895e-17	0.0158185	0.00515273	142.072
rs16841904	T	C	T	C	0.0860225	-0.0067	0.2028	0.2102	0.004	0.0961789	1.90349e-08	0.015305	0.00239271	65.7893
rs17694108	A	G	A	G	0.0958444	0.0003	0.2797	0.2774	0.0038	0.9265	6.16808e-12	0.0139396	0.00370143	101.907
rs17780256	C	A	C	A	-0.115389	-0.009	0.1927	0.1819	0.0043	0.0373603	6.12831e-13	0.0160316	0.00414262	114.105
rs2274351	T	C	T	C	0.0710979	-0.0009	0.5373	0.5402	0.0033	0.791899	4.89534e-08	0.0130334	0.00251339	69.116
rs272882	T	G	T	G	0.145856	-0.0073	0.6733	0.7048	0.0036	0.0449997	6.66834e-26	0.0138588	0.00935915	259.147
rs2836883	A	G	A	G	-0.227134	-0.0041	0.2728	0.268	0.0037	0.2737	1.47334e-53	0.0147424	0.0204688	573.192
rs34659678	T	C	T	C	0.209947	-0.0068	0.05734	0.0565	0.0072	0.3442	5.95208e-17	0.0250948	0.00476499	131.329
rs36070529	A	G	A	G	-0.091704	0.0083	0.1999	0.2024	0.0041	0.0419199	1.04073e-08	0.0160211	0.00269007	73.9877
rs3774937	C	T	C	T	0.099276	-0.0034	0.3257	0.347	0.0035	0.3221	4.60804e-14	0.0131621	0.00432902	119.261
rs4366152	C	T	C	T	0.120371	0.0113	0.68	0.6775	0.0035	0.001426	7.79394e-19	0.0135814	0.00630569	174.063
rs4380874	C	T	C	T	-0.130874	-0.0042	0.5907	0.5896	0.0034	0.2105	6.42557e-25	0.0126952	0.0082822	229.078
rs4456788	A	G	A	G	-0.102758	-0.0007	0.6106	0.6081	0.0034	0.8318	7.06895e-16	0.0127344	0.00502128	138.429
rs4656958	G	A	G	A	0.0824158	-0.0025	0.6821	0.6858	0.0036	0.4894	2.8167e-09	0.0138702	0.00294571	81.0395
rs4676410	A	G	A	G	0.142022	-0.0017	0.2038	0.2107	0.0041	0.675499	1.85496e-19	0.0157426	0.00654587	180.736
rs4743820	T	C	T	C	0.0809228	0.0005	0.7019	0.6998	0.0036	0.8923	4.04774e-09	0.0137572	0.00274037	75.3749
rs4747886	T	C	T	C	0.0738479	0.0089	0.4081	0.4166	0.0033	0.00813804	9.58336e-09	0.0128701	0.00263464	72.4591
rs483905	A	G	A	G	0.0849927	0.0044	0.289	0.2949	0.0036	0.2223	3.1593e-10	0.0135107	0.00296866	81.6728
rs4973341	T	C	T	C	0.073473	0.0012	0.6627	0.6659	0.0035	0.7348	2.25335e-08	0.0131405	0.00241334	66.3581
rs4976646	C	T	C	T	0.0787748	0.0054	0.3415	0.3329	0.0035	0.1234	2.51722e-09	0.0132165	0.00279094	76.7699
rs55808324	A	G	A	G	0.127209	0.0064	0.09318	0.0984	0.0056	0.2478	1.47092e-09	0.021035	0.0027347	75.2185
rs56167332	A	C	A	C	0.141368	-0.0035	0.3375	0.3459	0.0035	0.3211	7.27136e-27	0.0131737	0.008937	247.353
rs5752986	A	G	A	G	-0.0813752	0.0028	0.7416	0.7513	0.0038	0.4682	1.19344e-08	0.0142747	0.00253791	69.792
rs59418206	A	G	A	G	0.0735513	-0.0001	0.3508	0.3442	0.0035	0.9796	1.44999e-08	0.012978	0.00246405	67.7557
rs59655222	C	T	C	T	-0.166889	0.0019	0.2809	0.2948	0.0036	0.6075	3.80968e-31	0.0143787	0.0112519	312.152
rs6111031	T	C	T	C	-0.260863	0.0004	0.1591	0.1208	0.0051	0.9374	1.33128e-42	0.0190685	0.0182083	508.717
rs61893460	A	G	A	G	0.121119	0.0071	0.4447	0.4509	0.0033	0.0337497	4.60335e-22	0.0125424	0.00724518	200.186
rs6426833	A	G	A	G	0.232387	0.0074	0.536	0.5337	0.0033	0.0241902	3.77031e-76	0.0125836	0.0268619	757.16
rs661054	G	A	G	A	-0.124858	0.0039	0.3408	0.3294	0.0035	0.2682	3.18296e-20	0.0135529	0.00700454	193.49
rs7240004	G	A	G	A	-0.0823655	-0.0007	0.3795	0.3701	0.0034	0.8483	2.49861e-10	0.013018	0.00319502	87.9204
rs7404095	C	T	C	T	0.0717686	-0.0004	0.5796	0.5842	0.0033	0.8956	1.52417e-08	0.0126826	0.00251009	69.0251
rs7547569	C	T	C	T	-0.495701	-0.0044	0.06675	0.0697	0.0065	0.4983	8.70963e-65	0.0291648	0.0306139	866.259
rs7608910	G	A	G	A	0.127099	0.0069	0.3909	0.3771	0.0034	0.0424796	1.25022e-23	0.0126851	0.00769252	212.642
rs76546301	A	G	A	G	0.26496	0.018	0.01822	0.0183	0.0124	0.1466	1.04918e-10	0.0410174	0.00251162	69.0671
rs76904798	T	C	T	C	0.104624	0.0065	0.1368	0.1435	0.0047	0.168	2.77985e-09	0.0176013	0.00258518	71.0952
rs7711427	C	A	C	A	0.088938	0.0035	0.613	0.6026	0.0034	0.299	3.67364e-12	0.0127983	0.00375298	103.332
rs7738430	C	T	C	T	0.367964	-0.001	0.02624	0.0201	0.0118	0.935	3.50895e-27	0.0340763	0.00691921	191.116
rs79045992	A	G	A	G	0.118093	0.0142	0.1033	0.1079	0.0056	0.01153	1.43321e-08	0.02083	0.0025836	71.0518
rs8096327	G	A	G	A	0.093806	-0.0007	0.3839	0.3891	0.0034	0.8415	2.24219e-13	0.0127914	0.00416256	114.656
rs913678	C	T	C	T	-0.0757579	0.001	0.3293	0.3295	0.0035	0.784099	1.22913e-08	0.013301	0.00253516	69.7163
rs941823	C	T	C	T	0.108669	-0.0043	0.7509	0.7431	0.0038	0.2599	1.39146e-13	0.0146906	0.00441771	121.715
rs9611131	C	T	C	T	-0.142696	-0.0073	0.1477	0.1448	0.0047	0.1225	3.84361e-15	0.0181548	0.00512657	141.346
rs9891119	C	A	C	A	-0.0895467	0.0089	0.3536	0.3485	0.0035	0.0105599	1.72347e-11	0.0133101	0.00366558	100.917
rs9941524	G	A	G	A	0.0977156	0.0044	0.4559	0.4317	0.0034	0.1898	2.15275e-14	0.0127881	0.00473703	130.555

## Sheet: frailty→IBD
SNP	effect_allele.exposure	other_allele.exposure	effect_allele.outcome	other_allele.outcome	beta.exposure	beta.outcome	eaf.exposure	eaf.outcome	se.outcome	pval.outcome	se.exposure	pval.exposure	r2	F
rs10121157	C	T	C	T	-0.0179	0.00403066	0.2396	0.2507	0.0115437	0.726964	0.0039	4.163e-06	0.000116752	20.4602
rs10497655	C	T	C	T	-0.0155	-0.0151454	0.3228	0.3171	0.0106117	0.153512	0.0035	1.049e-05	0.000105037	18.407
rs10922244	C	T	C	T	-0.0142	0.0413825	0.4499	0.4357	0.0101346	4.44069e-05	0.0033	1.812e-05	9.98078e-05	17.4905
rs11057167	A	T	A	T	0.0382	-0.0872831	0.033	0.03106	0.0308981	0.00472988	0.0093	4.061e-05	9.31316e-05	16.3204
rs12441344	G	A	G	A	-0.0214	-0.0785024	0.2094	0.2208	0.0121077	8.95159e-11	0.0041	1.363e-07	0.000151632	26.5736
rs17379561	T	A	T	A	0.0245	-0.00355328	0.1454	0.1636	0.0136732	0.794962	0.0047	1.902e-07	0.000149173	26.1425
rs20541	G	A	G	A	-0.0176	0.0428124	0.8172	0.8063	0.0132857	0.00127101	0.0043	3.778e-05	9.25465e-05	16.2179
rs2071207	C	T	C	T	-0.0187	0.0749595	0.478	0.4995	0.010004	6.73442e-14	0.0033	1.467e-08	0.000174507	30.5831
rs6057547	C	T	C	T	0.0149	0.0486858	0.5531	0.5636	0.00989177	8.57294e-07	0.0033	7.43e-06	0.000109753	19.2335
rs78438918	G	A	G	A	-0.0198	-0.000380553	0.1527	0.15	0.0136007	0.977678	0.0046	1.76e-05	0.000101446	17.7776
rs9823373	C	T	C	T	0.0203	0.00483976	0.2413	0.2463	0.0118219	0.682254	0.0039	1.372e-07	0.000150886	26.4429

## Sheet: frailty→CD
SNP	effect_allele.exposure	other_allele.exposure	effect_allele.outcome	other_allele.outcome	beta.exposure	beta.outcome	eaf.exposure	eaf.outcome	se.outcome	pval.outcome	se.exposure	pval.exposure	r2	F
rs10121157	C	T	C	T	-0.0179	0.00665837	0.2396	0.2507	0.0139537	0.633237	0.0039	4.163e-06	0.000116752	20.4602
rs10497655	C	T	C	T	-0.0155	-0.0161741	0.3228	0.3171	0.0128305	0.207453	0.0035	1.049e-05	0.000105037	18.407
rs10922244	C	T	C	T	-0.0142	0.0528774	0.4499	0.4357	0.0122633	1.61912e-05	0.0033	1.812e-05	9.98078e-05	17.4905
rs11057167	A	T	A	T	0.0382	-0.094637	0.033	0.03106	0.0374805	0.011571	0.0093	4.061e-05	9.31316e-05	16.3204
rs12441344	G	A	G	A	-0.0214	-0.0922209	0.2094	0.2208	0.0147381	3.91661e-10	0.0041	1.363e-07	0.000151632	26.5736
rs17379561	T	A	T	A	0.0245	-0.00497479	0.1454	0.1636	0.0166527	0.76514	0.0047	1.902e-07	0.000149173	26.1425
rs20541	G	A	G	A	-0.0176	0.0532574	0.8172	0.8063	0.0161845	0.000999586	0.0043	3.778e-05	9.25465e-05	16.2179
rs2071207	C	T	C	T	-0.0187	0.0619708	0.478	0.4995	0.0121218	3.18171e-07	0.0033	1.467e-08	0.000174507	30.5831
rs6057547	C	T	C	T	0.0149	0.05588	0.5531	0.5636	0.0119935	3.17446e-06	0.0033	7.43e-06	0.000109753	19.2335
rs78438918	G	A	G	A	-0.0198	0.0220812	0.1527	0.15	0.0164362	0.179127	0.0046	1.76e-05	0.000101446	17.7776
rs9823373	C	T	C	T	0.0203	0.00347888	0.2413	0.2463	0.0142756	0.807468	0.0039	1.372e-07	0.000150886	26.4429

## Sheet: frailty→UC
SNP	effect_allele.exposure	other_allele.exposure	effect_allele.outcome	other_allele.outcome	beta.exposure	beta.outcome	eaf.exposure	eaf.outcome	se.outcome	pval.outcome	se.exposure	pval.exposure	r2	F
rs10121157	T	C	T	C	0.0179	-0.00989607	0.7604	0.7493	0.0145403	0.496128	0.0039	4.163e-06	0.000116752	20.4602
rs10497655	T	C	T	C	0.0155	0.0208636	0.6772	0.6829	0.0133908	0.119221	0.0035	1.049e-05	0.000105037	18.407
rs10922244	T	C	T	C	0.0142	-0.0330823	0.5501	0.5643	0.0127672	0.00956401	0.0033	1.812e-05	9.98078e-05	17.4905
rs11057167	A	T	A	T	0.0382	-0.0872324	0.033	0.03106	0.0388499	0.0247446	0.0093	4.061e-05	9.31316e-05	16.3204
rs12441344	A	G	A	G	0.0214	0.0578107	0.7906	0.7792	0.0152643	0.00015229	0.0041	1.363e-07	0.000151632	26.5736
rs17379561	A	T	A	T	-0.0245	0.00364337	0.8546	0.8364	0.0171114	0.831389	0.0047	1.902e-07	0.000149173	26.1425
rs20541	A	G	A	G	0.0176	-0.0359688	0.1828	0.1937	0.0166002	0.0302524	0.0043	3.778e-05	9.25465e-05	16.2179
rs2071207	T	C	T	C	0.0187	-0.0962001	0.522	0.5005	0.0126248	2.53863e-14	0.0033	1.467e-08	0.000174507	30.5831
rs6057547	T	C	T	C	-0.0149	-0.0356878	0.4469	0.4364	0.0124952	0.00428864	0.0033	7.43e-06	0.000109753	19.2335
rs78438918	A	G	A	G	0.0198	0.00835611	0.8473	0.85	0.0172073	0.62724	0.0046	1.76e-05	0.000101446	17.7776
rs9823373	T	C	T	C	-0.0203	-0.00651529	0.7587	0.7537	0.0148488	0.660824	0.0039	1.372e-07	0.000150886	26.4429
